# Supplementary material for: Enhancing portability of trans-ancestral polygenic risk scores through tissue-specific functional genomic data integration
Source: PLoS Genet. 2024 Aug 7;20(8):e1011356. doi: 10.1371/journal.pgen.1011356 (PMC11333000; doi:10.1371/journal.pgen.1011356)
Supplement: S1 Table — (XLSX) [file pgen.1011356.s007.xlsx]

## Sheet: Sheet1
Trait	Best TURF	TURF tau*	TURF p-value	Best TLand	TLand tau*	TLand p-value	Best IMPACT	IMPACT tau*	IMPACT p-value
BMI	Brain	1.10336	2.66e-15	Skin of body	0.962667	2.19756e-08	Lung (MAX)	1.34279	3.8e-12
Height	Mouth	0.91231	9.08e-10	Connective tissue	1.42244	1.36957e-11	Lung (MXI1)	1.73417	6.42e-07
HDL	Adipose tissue	0.67354	0.00038	Endocrine gland	1.56151	0.000389	MSC (PPARG)	2.99207	0.01417
LDL	Liver	1.68773	0.0005	Large intestine	1.53846	0.000147	Liver (SRF)	2.59239	0.04948
CAD	Lung	1.64106	0.00176	Brain	1.08463	0.033024	Adipocytes (CEBPA)	2.33203	1.21e-05
Type 2 diabetes	Pancreas	1.39596	0.00091	Epithelium	1.33811	0.000951	Mesendoderm (PDX1)	2.45426	0.256062
