# Supplementary material for: Enhancing portability of trans-ancestral polygenic risk scores through tissue-specific functional genomic data integration
Source: PLoS Genet. 2024 Aug 7;20(8):e1011356. doi: 10.1371/journal.pgen.1011356 (PMC11333000; doi:10.1371/journal.pgen.1011356)
Supplement: S2 Table — (XLSX) [file pgen.1011356.s008.xlsx]

## Sheet: Sheet1
BMI	Tissue	Prop. h2 (Top 1%)	Prop. h2 SE (Top 1%)	Prop. h2 (Top 5%)	Prop. h2 SE (Top 5%)	Prop. h2 (Top 10%)	Prop. h2 SE (Top 10%)	Prop. h2 (Top 20%)	Prop. h2 SE (Top 20%)	Prop. h2 (Top 50%)	Prop. h2 SE (Top 50%)
TURF	Brain	0.0631847	0.00559258	0.22313	0.0175852	0.369933	0.0248789	0.57314	0.0320184	0.921793	0.0356029
TLand	Skin of body	0.0618748	0.00803544	0.223589	0.0242222	0.292102	0.0269286	0.387226	0.0262564	0.650628	0.0180165
Height	Tissue	Prop. h2 (Top 1%)	Prop. h2 SE (Top 1%)	Prop. h2 (Top 5%)	Prop. h2 SE (Top 5%)	Prop. h2 (Top 10%)	Prop. h2 SE (Top 10%)	Prop. h2 (Top 20%)	Prop. h2 SE (Top 20%)	Prop. h2 (Top 50%)	Prop. h2 SE (Top 50%)
TURF	Mouth	0.0762762	0.00636303	0.287375	0.0203959	0.436145	0.0295411	0.646626	0.0409815	1.00702	0.0491947
TLand	Connective tissue	0.0817841	0.00859861	0.334441	0.0285399	0.447449	0.0329693	0.546569	0.0321432	0.797021	0.0208744
HDL	Tissue	Prop. h2 (Top 1%)	Prop. h2 SE (Top 1%)	Prop. h2 (Top 5%)	Prop. h2 SE (Top 5%)	Prop. h2 (Top 10%)	Prop. h2 SE (Top 10%)	Prop. h2 (Top 20%)	Prop. h2 SE (Top 20%)	Prop. h2 (Top 50%)	Prop. h2 SE (Top 50%)
TURF	Adipose tissue	0.0738121	0.00884782	0.26558	0.030211	0.402107	0.0428296	0.598676	0.0558425	0.954043	0.0603346
TLand	Endocrine gland	0.0732999	0.0181097	0.331627	0.0771734	0.530619	0.116331	0.709687	0.133892	0.893768	0.099063
LDL	Tissue	Prop. h2 (Top 1%)	Prop. h2 SE (Top 1%)	Prop. h2 (Top 5%)	Prop. h2 SE (Top 5%)	Prop. h2 (Top 10%)	Prop. h2 SE (Top 10%)	Prop. h2 (Top 20%)	Prop. h2 SE (Top 20%)	Prop. h2 (Top 50%)	Prop. h2 SE (Top 50%)
TURF	Liver	0.108366	0.0191595	0.40607	0.0628064	0.621743	0.0900835	0.892053	0.12177	1.27234	0.140186
TLand	Large intestine	0.0678673	0.0102463	0.288978	0.0403662	0.505108	0.0660474	0.790878	0.0898829	1.08932	0.0720898
CAD	Tissue	Prop. h2 (Top 1%)	Prop. h2 SE (Top 1%)	Prop. h2 (Top 5%)	Prop. h2 SE (Top 5%)	Prop. h2 (Top 10%)	Prop. h2 SE (Top 10%)	Prop. h2 (Top 20%)	Prop. h2 SE (Top 20%)	Prop. h2 (Top 50%)	Prop. h2 SE (Top 50%)
TURF	Lung	0.0457088	0.0280227	0.191309	0.096349	0.34519	0.142676	0.529685	0.189903	0.846852	0.213677
TLand	Brain	0.0682327	0.0231476	0.293634	0.086412	0.423848	0.112379	0.523038	0.114703	0.756644	0.0828467
T2D	Tissue	Prop. h2 (Top 1%)	Prop. h2 SE (Top 1%)	Prop. h2 (Top 5%)	Prop. h2 SE (Top 5%)	Prop. h2 (Top 10%)	Prop. h2 SE (Top 10%)	Prop. h2 (Top 20%)	Prop. h2 SE (Top 20%)	Prop. h2 (Top 50%)	Prop. h2 SE (Top 50%)
TURF	Pancreas	0.0360557	0.0144203	0.152534	0.0486261	0.286873	0.0672656	0.458187	0.0825641	0.815844	0.0875979
TLand	Epithelium	0.0471999	0.00917209	0.219754	0.0393404	0.398173	0.0623223	0.618331	0.0796852	0.815846	0.053874
TURF avg.		0.0672339	0.0137343	0.254333	0.0459956	0.410332	0.0662125	0.616394	0.08718	0.969647	0.0977655
TLand avg.		0.0667098	0.0128849	0.282004	0.0493424	0.432883	0.0694962	0.595955	0.0794271	0.833871	0.0577941
