# Supplementary material for: Enhancing portability of trans-ancestral polygenic risk scores through tissue-specific functional genomic data integration
Source: PLoS Genet. 2024 Aug 7;20(8):e1011356. doi: 10.1371/journal.pgen.1011356 (PMC11333000; doi:10.1371/journal.pgen.1011356)
Supplement: S3 Table — (XLSX) [file pgen.1011356.s009.xlsx]

## Sheet: Sheet1
Trait	Total Samples	Cases	Controls	Cases (Male)	Controls (Male)	Cases (Female)	Controls (Female)	Average Age (All)	Average Age (Cases)	Average Age (Controls)
BMI	7212	NA	NA	NA	NA	NA	NA	51.93	NA	NA
Height	7224	NA	NA	NA	NA	NA	NA	51.93	NA	NA
HDL	1712	NA	NA	NA	NA	NA	NA	51.94	NA	NA
LDL	1712	NA	NA	NA	NA	NA	NA	51.94	NA	NA
CAD	1335	267	1068	130	434	137	634	52.98	58.55	51.59
Type 2 diabetes	3787	863	2924	386	1269	477	1655	52.77	57.34	51.42
