# Supplementary material for: Enhancing portability of trans-ancestral polygenic risk scores through tissue-specific functional genomic data integration
Source: PLoS Genet. 2024 Aug 7;20(8):e1011356. doi: 10.1371/journal.pgen.1011356 (PMC11333000; doi:10.1371/journal.pgen.1011356)
Supplement: S4 Table — (XLSX) [file pgen.1011356.s010.xlsx]

## Sheet: Sheet1
Height	Standard	IMPACT	SURF	TURF	TLAND		HDL	Standard	IMPACT	SURF	TURF	TLAND
Standard		5.71169e-13	0.583197	0.103661	0.027048		Standard		5.17604e-05	0.753939	0.832715	0.00901822
IMPACT			2.00308e-11	1.01743e-18	5.39686e-07		IMPACT			1.29349e-05	1.8838e-05	3.55979e-11
SURF				0.0287642	0.093849		SURF				0.917397	0.0213947
TURF					0.00012248		TURF					0.0157621
TLAND							TLAND
BMI	Standard	IMPACT	SURF	TURF	TLAND		LDL	Standard	IMPACT	SURF	TURF	TLAND
Standard		5.89414e-08	0.240319	8.99571e-06	6.71568e-08		Standard		0.00825769	4.36781e-66	6.2328e-07	1.27359e-05
IMPACT			2.19647e-05	2.0902e-22	1.04887e-26		IMPACT			8.43929e-50	0.0171368	0.0791032
SURF				2.35549e-08	6.08371e-11		SURF				4.89666e-36	2.18799e-39
TURF					0.349919		TURF					0.531262
TLAND							TLAND
CAD	Standard	IMPACT	SURF	TURF	TLAND		T2D	Standard	IMPACT	SURF	TURF	TLAND
Standard		0.330408	0.0427363	0.00565919	7.5064e-05		Standard		0.248545	0.83551	0.0516232	5.82396e-11
IMPACT			0.282114	0.0675312	0.00247507		IMPACT			0.3431	0.00187468	5.5274e-08
SURF				0.454224	0.0544638		SURF				0.0308803	2.04892e-10
TURF					0.244686		TURF					2.24812e-17
TLAND							TLAND
