# Supplementary material for: Enhancing portability of trans-ancestral polygenic risk scores through tissue-specific functional genomic data integration
Source: PLoS Genet. 2024 Aug 7;20(8):e1011356. doi: 10.1371/journal.pgen.1011356 (PMC11333000; doi:10.1371/journal.pgen.1011356)
Supplement: S5 Table — (XLSX) [file pgen.1011356.s011.xlsx]

## Sheet: Sheet1
Trait	TITR Clumps	Model	Lead Partition	Top 1% Clumps	Lead Clumps	Top 1% Index -> TITR Index	Top 1% Index -> TITR Index Prop.	Lead Index -> TITR Index	Lead Index -> TITR Index Prop.	Top 1% Index -> TITR Clump	Top 1% Index -> TITR Clump Prop.	Lead Index -> TITR Clump	Lead Index -> TITR Clump Prop.	Mult. Top 1% Indexes -> TITR block	Mult. Top 1% Indexes -> TITR block prop.	Mult. Lead Indexes -> TITR block	Mult. Lead Indexes -> TITR block prop.
BMI	190944	TURF	50	21004	155406	2790	0.132832	93503	0.601669	18161	0.864645	61807	0.397713	680	0.0323748	7399	0.0476108
		TLAND	50	13274	135300	1678	0.126413	70656	0.522217	11567	0.871403	64532	0.476955	287	0.0216212	7509	0.0554989
Height	190670	TURF	50	20504	154619	2842	0.138607	92575	0.59873	17619	0.859296	61967	0.400772	646	0.031506	7286	0.0471223
		TLAND	50	14847	135215	1834	0.123527	71502	0.528802	12999	0.87553	63625	0.470547	437	0.0294336	7511	0.0555486
HDL	182581	TURF	5	9797	39863	2107	0.215066	11665	0.292627	7692	0.785138	28209	0.707649	208	0.021231	1879	0.0471364
		TLAND	50	9938	118757	1977	0.198933	68562	0.57733	7959	0.800865	50287	0.423445	229	0.0230429	6065	0.0510707
LDL	182562	TURF	20	12925	94881	2693	0.208356	40029	0.421886	10232	0.791644	54883	0.57844	278	0.0215087	5650	0.0595483
		TLAND	5	9612	34497	1798	0.187058	8360	0.24234	7810	0.812526	26140	0.757747	224	0.0233042	1404	0.0406992
CAD	593769	TURF	20	48314	307040	6994	0.144761	115198	0.375189	41319	0.855218	191841	0.624808	1818	0.0376288	20661	0.0672909
		TLAND	1	43989	43989	5774	0.13126	5774	0.13126	38214	0.868717	38214	0.868717	1541	0.0350315	1541	0.0350315
T2D	140934	TURF	50	25485	126708	1567	0.0614871	64397	0.508232	23918	0.938513	62392	0.492408	1119	0.0439082	7398	0.0583862
		TLAND	50	25912	117177	1323	0.0510574	51533	0.439788	24589	0.948943	65643	0.560204	1164	0.0449213	7976	0.068068
