# Supplementary material for: Enhancing portability of trans-ancestral polygenic risk scores through tissue-specific functional genomic data integration
Source: PLoS Genet. 2024 Aug 7;20(8):e1011356. doi: 10.1371/journal.pgen.1011356 (PMC11333000; doi:10.1371/journal.pgen.1011356)
Supplement: S6 Table — (XLSX) [file pgen.1011356.s012.xlsx]

## Sheet: Sheet1
Trait	Null R2 (AFR)	Null R2 (EUR)	Null R2 (SAS)
BMI	0.047135	0.009899	0.005105
Height	0.473205	0.532662	0.562835
HDL	0.105641	0.176956	0.19436
LDL	0.001592	0.006864	0.01296
CAD	0.113695	0.120116	0.090347
T2D	0.085709	0.032911	0.0651
